# Supplementary material for: Non-Anatomic Reconstruction in Multiligament Knee Injuries: A Functional Approach
Source: Medicina (Kaunas). 2025 Jan 1;61(1):53. doi: 10.3390/medicina61010053 (PMC11766637; doi:10.3390/medicina61010053)
Supplement: Supplementary file 1 [file medicina-61-00053-s001.zip]

Archive with 1 entries (1 files):
- medicina-3342009-supplementary.xlsx
