# Supplementary material for: Non-Anatomic Reconstruction in Multiligament Knee Injuries: A Functional Approach
Source: Medicina (Kaunas). 2025 Jan 1;61(1):53. doi: 10.3390/medicina61010053 (PMC11766637; doi:10.3390/medicina61010053)
Supplement: Supplementary file 1 [file medicina-61-00053-s001.zip › medicina-3342009-supplementary.xlsx]

## Sheet: Sheet 1 - Dr Hurmuz 28.11.2024 
Status	Preop tests	Postop tests - 6 month	Postop tests - 12 month	Postop tests - 24 month
1	L +++/PST ++/Valg +++	L /PST +/Valg	L /PST +/Valg	L /PST +/Valg
2	L +++/PST ++/Valg +++	L /PST +/Valg +	L /PST +/Valg +	L /PST +/Valg +
3	L +++/PST ++/Valg +++	L +/PST +/Valg	L +/PST +/Valg	L +/PST +/Valg
4	L +++/PST +++/Var +++	L +/PST +/Var +	L +/PST +/Var +	L +/PST +/Var +
5	L +++/PST ++/Valg +++	L /PST +/Valg +	L /PST +/Valg +	L /PST +/Valg +
6	L +++/PST ++/Valg +++	L +/PST +/Valg	L +/PST +/Valg	L +/PST +/Valg
7	L +++/PST ++/Valg +++	L +/PST +/Valg +	L +/PST +/Valg +	L +/PST +/Valg +
8	L +++/PST ++/Valg +++	L /PST +/Valg +	L /PST +/Valg +	L /PST +/Valg +
9	L +++/PST +++/Var +++	L +/PST +/Var +	L +/PST +/Var +	L +/PST +/Var +
10	L +++/PST +++/Var +++	L +/PST +/Var	L +/PST +/Var	L +/PST +/Var
11	L +++/PST +++/Var +++	L /PST +/Var +	L /PST +/Var +	L /PST +/Var +
12	L +++/PST +++/Var +++	L /PST +/Var +	L /PST +/Var +	L /PST +/Var +
13	L +++/PST +++/Var +++	L +/PST +/Var +	L +/PST +/Var +	L +/PST +/Var +
14	L +++/PST +++/Var +++	L /PST +/Var	L /PST +/Var	L /PST +/Var
15	L +++/PST +++/Var +++	L +/PST +/Var +	L +/PST +/Var +	L +/PST +/Var +
16	L +++/PST ++/Valg +++/PDT +++	L /PST +/Valg +/PDT	L /PST +/Valg +/PDT	L /PST +/Valg +/PDT
17	L +++/PST ++/Valg +++/PDT +++	L /PST +/Valg /PDT	L /PST +/Valg /PDT	L /PST +/Valg /PDT
18	L +++/PST +++/Var +++	L /PST +/Var +	L /PST +/Var +	L /PST +/Var +
19	L +++/PST +++/Var +++	L +/PST +/Var	L +/PST +/Var	L +/PST +/Var
20	L +++/PST ++/Valg +++	L /PST +/Valg	L /PST +/Valg	L /PST +/Valg
21	L +++/PST ++/Valg +++	L /PST +/Valg +	L /PST +/Valg +	L /PST +/Valg +
22	L +++/PST ++/Valg +++/PDT +++	L /PST +/Valg +/PDT	L /PST +/Valg +/PDT	L /PST +/Valg +/PDT
23	L +++/PST ++/PDT +++	L +/PST +/PDT	L +/PST +/PDT	L +/PST +/PDT
24	L +++/PST ++/Valg +++	L +/PST +/Valg	L +/PST +/Valg	L +/PST +/Valg
25	L +++/PST ++/Valg +++	L /PST +/Valg	L /PST +/Valg	L /PST +/Valg
26	L +++/PST ++/PDT +++	L +/PST +/PDT	L +/PST +/PDT	L +/PST +/PDT
27	L +++/PST ++/PDT +++	L /PST +/PDT	L /PST +/PDT	L /PST +/PDT
28	L +++/PST ++/PDT +++	L +/PST +/PDT	L +/PST +/PDT	L +/PST +/PDT
29	L +++/PST +++/Var +++	L /PST +/Var +	L /PST +/Var +	L /PST +/Var +
30	L +++/PST ++/Valg +++	L /PST +/Valg	L /PST +/Valg	L /PST +/Valg
31	L +++/PST ++/Valg +++	L +/PST +/Valg	L +/PST +/Valg	L +/PST +/Valg
32	L +++/PST ++/Valg +++	L /PST +/Valg +	L /PST +/Valg +	L /PST +/Valg +
33	L +++/PST ++/Valg +++	L /PST +/Valg	L /PST +/Valg	L /PST +/Valg
34	L +++/PST ++/Valg +++	L +/PST +/Valg +	L +/PST +/Valg +	L +/PST +/Valg +
35	L +++/PST +++/Var +++	L /PST +/Var	L /PST +/Var	L /PST +/Var
36	L +++/PST ++/Valg +++	L +/PST +/Valg +	L +/PST +/Valg +	L +/PST +/Valg +
37	L +++/PST ++/Valg +++	L /PST +/Valg +	L /PST +/Valg +	L /PST +/Valg +
38	L +++/PST +++/Var +++	L /PST +/Var	L /PST +/Var	L /PST +/Var
39	L +++/PST +++/Var +++	L /PST +/Var	L /PST +/Var	L /PST +/Var
40	L +++/PST +++/Var +++	L +/PST +/Var	L +/PST +/Var	L +/PST +/Var
41	L +++/PST +++/Var +++	L /PST +/Var +	L /PST +/Var +	L /PST +/Var +
42	L +++/PST +++/Var +++	L /PST +/Var	L /PST +/Var	L /PST +/Var
43	L +++/PST +++/Var +++	L /PST +/Var +	L /PST +/Var +	L /PST +/Var +
44	L +++/PST ++/PDT +++	L +/PST +/PDT	L +/PST +/PDT	L +/PST +/PDT
45	L +++/PST ++/PDT +++	L /PST +/PDT	L /PST +/PDT	L /PST +/PDT
46	L +++/PST ++/PDT +++	L /PST +/PDT	L /PST +/PDT	L /PST +/PDT
47	L +++/PST +++/Var +++	L +/PST +/Var	L +/PST +/Var	L +/PST +/Var
48	L +++/PST +++/Var +++	L /PST +/Var	L /PST +/Var	L /PST +/Var
49	L +++/PST ++/Valg +++	L +/PST +/Valg	L +/PST +/Valg	L +/PST +/Valg
50	L +++/PST ++/Valg +++	L /PST +/Valg +	L /PST +/Valg +	L /PST +/Valg +
51	L +++/PST ++/Valg +++	L +/PST +/Valg	L +/PST +/Valg	L +/PST +/Valg
52
53	L +++/PST ++/Valg +++	L /PST +/Valg	L /PST +/Valg	L /PST +/Valg
54	L +++/PST ++/Valg +++	L /PST +/Valg	L /PST +/Valg	L /PST +/Valg
55	L +++/PST ++/Valg +++	L +/PST +/Valg	L +/PST +/Valg	L +/PST +/Valg
56	L +++/PST ++/PDT +++	L /PST +/PDT	L /PST +/PDT	L /PST +/PDT
57	L +++/PST ++/Valg +++	L +/PST +/Valg	L +/PST +/Valg	L +/PST +/Valg
58	L +++/PST ++/Valg +++	L /PST +/Valg +	L /PST +/Valg +	L /PST +/Valg +
59	L +++/PST ++/Valg +++	L /PST +/Valg	L /PST +/Valg	L /PST +/Valg
60	L +++/PST ++/Valg +++	L /PST +/Valg	L /PST +/Valg	L /PST +/Valg
	L=Lachman test
	PST= Pivot shift test
	Var=varus test +
	Val= Valgus test +
